# Supplementary material for: Supplementation of diet with non-digestible oligosaccharides alters the intestinal microbiota, but not arthritis development, in IL-1 receptor antagonist deficient mice
Source: PLoS One. 2019 Jul 8;14(7):e0219366. doi: 10.1371/journal.pone.0219366 (PMC6613703; doi:10.1371/journal.pone.0219366)
Supplement: S1 File — Excel file containing the raw data underlying the results of this manuscript that lead to Figs 2 and 3 and S2–S5 Figs. (XLSX) [file pone.0219366.s008.xlsx]

## Sheet: Fig1 and S1
All 16S rRNA gene sequencing reads data are publicly available at the European Nucleotide Archive (ENA) database (http://www.ebi.ac.uk/ena) under study accession number PRJEB22830 (sec. ERP104536).

## Sheet: Fig2
Week		Control										1% scGos/lcFos										2.5% scGos/lcFos
0		0.75	1	0.75	0.75	1	1	0.75	0.75	0.75		0.75	0.75	1	0.75	1	0.75	1	0.75			0.75	0.75	0.75	0.75	0.75	0.75	0.75	0.75	0.75
0.5		0.75	1	0.75	0.75	1.25	1.75	1	1.75	0.75		0.75	0.75	1.25	0.75	1.75	1	1.25	0.75			0.75	0.75	0.75	0.75	0.75	0.75	0.5	0.75	1
1		1.25	0.5	1.25	0.75	1	2.75	1.58	1.75	0.75		1	0.75	1.25	0.75	1.75	1	1.75	1			0.75	1	0.75	0.75	0.75	1	0.5	1.25	1.25
1.5		1.25	0.75	1.25	0.75	1.25	3.25	1.5	1.75	0.75		1	0.5	1.5	1	2	1	1.75	1			1	0.75	1	0.5	0.5	1	0.5	1.75	1.5
2		1.25	0.75	1.75	0.75	1.25	3.25	1.5	1.75	0.75		1.5	0.75	1.75	1.25	2.25	1	2.25	1			1.25	0.75	1.25	0.75	0.5	0.75	0.5	1.75	1.5
2.5		1.75	0.75	1.75	0.75	1.25	3.5	2	1.75	0.5		2	0.75	1.75	1.5	2	1	2.25	1.25			1.5	1	1.25	0.5	0.75	1	0.5	1.75	1.25
3		2.25	0.75	1.5	1	1.25	3.5	1.5	1.75	0.75		2.5	0.75	2	1.5	2.25	1.5	2.5	1.25			2	1.5	1.25	0.75	0.75	0.75	0.5	1.75	1.75
3.5		2.75	0.75	1.75	1	1.5	3.5	1.5	1.75	1.25		2.75	0.75	1.75	1.25	2	2	3	1.25			2	1.25	1.25	0.75	0.75	1.25	0.5	1.75	1.75
4		3.25	1	2.75	1	1.25	3.5	1.75	1.5	1		3	0.75	1.75	1.25	2	2	3	1.25			1.75	1	1.25	0.5	0.75	1.5	0.75	1.75	1.25
4.5		3.25	1	2.5	0.75	1.25	3.75	2	1.75	1		3.25	0.75	1.5	1.25	1.75	2.25		1.25			2	1	1.5	0.75	0.75	1.25	0.75	2	1.25
5		3.25	1	3	0.75	1	3.75	1.75	1.75	1.5		2.75	1	2	1.25	2.5	2.75		1.25			2	1	1.5	0.75	0.75	1.5	0.75	2	1.5
5.5		3.5	1.25	3	0.75	1	3.75	2	1.75	1.5		3.25	1.25	2.25	1.25	2.5	3.5		1.25			1.25	1.25	1.5	0.75	0.75	1.75	0.75	2	1.5
6		3.25	1.5	4	0.5	1.5	4	2	2	1.5		3	1.25	3	2.25	2.25	3.5		2				1.25	1.75	0.5	0.75	1.75	0.75	2.5	1.5
6.5		3.25	1	4	0.5	1.5	4	2	1.75	1.5		3	1.25	3	2.25	2.5	3.75		2				1.25	1.5	0.5	1	1.75	1	2.5	0.75
7			1	4	0.5	1.5	4	2	1.75	1.5		3.25	1.5	3.25	2.25	2.5	4		2				1.5	1.5	1	1.25	1.75	0.75	2.75	0.75
7.5			1.25	4	0.5	2	4	2		2.25		4	1.5	3.25	2	2.25	3.75		2.5					2	1	1.25	1.75	0.75	3	1
8			1	4	0.5	2	4	2		2.25		3.75	1.25	3.25	2		4		2.5					2	1	1.25	1.75	0.75	3.5	1
Week		Control									2.5% scGos/lcFos									5% scGos/lcFos
0		0.5	0.5	0.75	0.75	0.75	0.75	0.5	0.5		0.5	0.5	0.75	0.5	1	1	0.5	0.5		0.5	0.5	0.75	0.75	0.75	1	0.5	0.5
1		0.75	0.5	1.25	1	1	0.75	0.25	0.75		0.5	0	1.25	0.75	1.75	1	0.5	0.75		0.75	0.75	0.5	1.25	1.25	1.5	0.5	0.5
2		1	0.5	1.25	1	0.75	1	0.25	0.75		0.75	0.25	1.25	1.5	1.75	1	1	0.75		0.75	0.5	0.25	2	1.75	1.5	0.75	0.75
3		1.25	0.75	1.5	1.5	1	1	0.25	1.75		1.25	0.25	1.25	1.5	1.75	1	1.5	1.75		0.75	0.5	0.5	2.5	2	1.25	1	1
4		1.25	0.75	1.25	1.75	1	1	0.5	2.75		0.75	0	1.5	1.25	1.5	1	2.75	2.25		1	0.5	0.25	2.5	2	2	1.25	1.5
5		1.5	1.25	1.5	2	0.75	0.75	0.75	2.75		1.25	0.5	1.75	1.25	2.25	1	2.5	2.5		0.75	0.5	0.75	2.5	2.25	2.5	1	2
6		1.75	1.25	1.75	2	1	1.5	1	2.75		1.75	0.75	1.75	2	2.25	1.5	2.25	2.75		1.25	0.75	0.75	3	2.75	2.75	1.25	2
7		2	1.25	1.75	2.25	1	1.75	0.75	2.75		2	0.75	2.25	2.75	2.5	1.25	2.75	3		1.75	0.75	1	3	2.75	2.5	1.75	2
8		2.25	1.25	2.25	2	1.25	2	1	2.75		2	1	3	2.75	2.5	1.25	2.25	2.25		1.75	1	1.5	3	2.75	2.25	2.5	2

## Sheet: Fig3
	Control	1% scGOS/lcFOS	2.5% scGOS/lcFOS
Tbet	88.108	36.241	12.91
	25.252	21.814	32.243
	48.708	48.601	26.372
	91.338	27.363	18.178
	52.028	58.614	4.145
			17.627
			37.919
			52.214
RORyt	13.925	4.493	1.165
	9.304	6.07	3.712
	4.992	10.951	6.453
	17.386	7.813	1.994
	2.936	3.342	2.347
			2.145
			7.294
			5.635
FoxP3	255.835	269.124	116.105
	208.151	168.564	168.768
	176.687	246.071	190.455
	367.067	218.914	171.766
	67.857	161.325	50.68
			91.335
			252.751
			93.572
IFNy	7.052	6.201	4.141
	11.379	6.514	6.754
	8.059	7.705	8.581
	6.811	10.693	5.576
	4.364	10.827	1.813
			7.63
			13.945
			7.537
Il17a	0.049	0.265	0.082
	0.137	0.103	0.056
	0.068	0.154	0.049
			0.143
IL10	2.84611	8.52516	4.12438
	4.23789	5.07405	3.88518
	2.65498	6.47766	6.27432
	3.28574	4.96694	1.49322
	2.87131		4.24468
	3.10392		5.24848
			4.3968

## Sheet: S2 Fig
	Control	2.5% scGOS/lcFOS	5% scGOS/lcFOS
Th1	0.91	1.77	3.14
	0.92	4.08	2.79
	1.81	2.79	2.7
	2.26	0.8	0.39
	2.36		1
Th2	0.17	0.88	1.38
	0.26	1.37	0.66
	0.77	0.65	0.74
	0.54	0.3	0.48
	0.58		0.37
Th17	1.04	1.41	0.86
	1.1	0.59	0.84
	0.71	0.85	0.74
	0.94	1.1	1.34
	0.76		0.96
Treg	12	10.8	8.31
	12.3	6.81	8.04
	12.5	13.4	12.2
	8.59	12	11.1
	10		10.8

## Sheet: S3 Fig
BMD	Control	2.5% scGos/lcFos	5% scGos/lcFos
	0.0499	0.0519	0.0534
	0.05	0.0511	0.0497
	0.0486	0.049	0.0519
	0.0516	0.054	0.0543
	0.0479	0.0489	0.0569
	0.0479	0.0512	0.0524
		0.0501
BMC	Control	2.5% scGos/lcFos	5% scGos/lcFos
	0.473	0.527	0.539
	0.507	0.484	0.461
	0.488	0.521	0.476
	0.542	0.488	0.558
	0.379	0.426	0.556
	0.415	0.547	0.508
		0.472

## Sheet: S4 Fig
	FoxP3			RORyt			Tbet
	Control	1% scGos/lcFos	2.5% scGos/lcFos	Control	1% scGos/lcFos	2.5% scGos/lcFos	Control	1% scGos/lcFos	2.5% scGos/lcFos
ileum	0.803	0.016	16.98	2.069	1.841	1.41	3.187	0.016	1.006
	2.385	0.823	0.08	2.776	1.066	1.165	2.89	2.867	8.683
	1.238	2.542	2.683	0.242	0.905	1.887	6.43	1.087	1.327
	13.413	1.229	0.467	4.715	1.965	1.122	3.352	4.421	1.748
	2.242	2.475	0.026	0.613	3.639	1.433	1.903	0.04	1.598
	2.076	9.644	3.055	3.823	8.64	1.876	2.735	9.888	1.614
	1.025		0.557	3.424		0.557	0.038		0.557
			1.363			2.645			2.538
mLN	170.602	215.834	242.403	5.909	10.592	34.611	43.09	48.941	136.451
	149.626	235.098	262.49	2.185	7.808	13.912	26.709	59.18	57.734
	245.604	138.981	281.584	32.383	5.214	14.357	168.529	28.064	62.152
	139.233	292.33	453.94	3.885	20.715	25.191	3.885	52.748	107.394
	367.998	118.468	290.197	41.215	8.571	3.207	125.207	51.067	59.094
	281.062	294.38	223.403	8.549	21.597	17.624	75.092	134.889	56.435
	29.419		13.417			13.417	29.419		13.417
			224.321			22.816			84.161
spleen	157.347	198.975	233.329	0.519	1.879		113.639	58.541	112.923
	25.952	223.817	53.977	0.629	1.974	4.305	53.14	70.341	66.221
	62.613	208.131	226.873	0.495	7.17	3.098	60.678	47.906	92.422
	211.952	147.795	138.68	6.676	0.009	7.56	106.244	41.498	60.624
	258.941	255.445	223.367	5.099	0.004	0.015	120.086	66.042	54.667
	157.684	311.342	120.209	1.557	5.938	0.003	147.307	289.082	36.467
	118.394		118.17	2.477		0.009	32.184		73.648
			54.432			4.133			64.545
						4.625
pLN	255.835	269.124	116.105	13.925	4.493	1.165	88.108	36.241	12.91
			168.768			3.712			32.243
		168.564	190.455		6.07	6.453		21.814	26.372
	208.151	246.071	171.766	9.304	10.951	1.994	25.252	48.601	18.178
	176.687	218.914	50.68	4.992	7.813	2.347	48.708	27.363	4.145
	367.067	161.325	91.335	17.386	3.342	2.145	91.338	58.614	17.627
	67.857		252.751	2.936		7.294	52.028		37.919
			93.572			5.635			52.214

## Sheet: S5 Fig
	Control	2.5% scGOS/lcFOS	5% scGOS/lcFOS
Th17	7.67	6.45	8.52
	8.68	6.89	12.9
	6.11	7.53	9.77
	4.26	2.03	1.35
	1.37		1.73
Th17	4.02	5.97	4.38
	3.91	3.74
	5.22	4.84	4.57
	5.77	4.32	6.04
	2.93		8.8
Treg	15.5	14	14.8
	13.3	14.9	19.6
	16.3	14.2	16.5
	16.7	20.5	19
	16.4		23
Th2	2.35	7.13	3.5
	5.56	4.66	1.24
	5.03	2.56	2.06
	2.95	2.81	2.25
	3.41		3.07
